# Supplementary material for: A library of MiMICs allows tagging of genes and reversible, spatial and temporal knockdown of proteins in Drosophila
Source: eLife. 2015 Mar 31;4:e05338. doi: 10.7554/eLife.05338 (PMC4379497; doi:10.7554/eLife.05338)
Supplement: Figure 1—source data 1. — DOI: http://dx.doi.org/10.7554/eLife.05338.004 [file elife05338s001.xlsx]

## Sheet: Sheet1
no	MI line	Fbti	GeneTrap (Y/N)	Homozygous L/V	Gene affected	FBgn	Flybase info on gene L/V	Protein Trap-L/V	complements lethality	Protein function	second site mutation	Mi w/i domain? Y/N	Domain
1	MI00012	FBti0129167	Y	V	Grd	FBgn0001134	viable	L	yes	unknown	RMCE induced lethal	Y	NT-gated ion channel ligand binding
2	MI00031	FBti0129172	Y	L	Sema-1a	FBgn0011259	lethal (likely)	L	yes	functional	RMCE induced lethal	Y	Sema domain
3	MI00051	FBti0129174	N	V	dpn	FBgn0010109	lethal	L	not	disrupt		Y	Helix-loop-helix domain
4	MI00099		N	V	nAChRalpha1	FBgn0000036	viable?	L	yes	unknown	RMCE induced lethal	Y	neurotransmitter-gated ion-channel ligand-binding
5	MI00107	FBti0129195	Y	L	CG31030	FBgn0051030	lethal (unverified)	L	yes	functional	RMCE induced lethal	N
6	MI00111	FBti0129198	Y	L	Msp300	FBgn0261836	lethal	L	yes	functional	RMCE induced lethal	Y	SMART (x52)
7	MI00126	FBti0129203	N	V	rdgC	FBgn0265959	viable	V		unknown		N
8	MI00135	FBti0129207	Y	L	aret	FBgn0000114	lethal (unverified)	V		functional		N
9	MI00139	FBti0129208	N	L	mbl	FBgn0265487	lethal	L	yes	functional	sec site lethal + RMCE	N
10	MI00149	FBti0129212	Y	V	side	FBgn0016061	viable	V		unknown		N
11	MI00155	FBti0129216	Y	V	p130CAS	FBgn0035101	viable	V		unknown		Y	SH3
12	MI00178	FBti0129226	Y	L	Ac76E	FBgn0004852	viable?	L	yes	unknown	sec site +RMCE induced lethal	N
13	MI00209	FBti0129242	Y	L	nkd	FBgn0002945	lethal	L	yes	functional		N
14	MI00245	FBti0129255	N	V	cv-c	FBgn0086901	lethal	L	yes	functional	RMCE induce lethal	N
15	MI00265	FBti0129265	Y	L	vib	FBgn0262468	lethal	L	Not	disrupt		Y	START-like
16	MI00269	FBti0129266	N	L	Roc2	FBgn0044020	viable?	L	yes	unknown	sec site lethal+RMCE	Y	ZF RING/FYVE/PHD-type
17	MI00315	FBti0131456	Y	L	Gp210		Lethal (unverified)	V		functional		N
18	MI00347	FBti0129339	Y	L	Abl	FBgn0000017	lethal	L	yes	functional	RMCE induce lethal	N
19	MI00380	FBti0129354	Y	L	comm	FBgn0010105	lethal (unverified)	L	not	disrupt	RMCE induced lethal	N
20	MI00386	FBti0129355	N	L	bol	FBgn0011206	lethal (unverified)	L	yes	functional	sec site lethal	N
21	MI00406	FBti0129367	Y	L	hdc	FBgn0010113	lethal	L	yes	functional	sec site lethal	N
22	MI00407	FBti0129368	Y	L	PP2A-B'	FBgn0042693	semi-lethal	V		functional		N
23	MI00413	FBti0129371	N	L	Eip63E	FBgn0005640	lethal	L	yes	functional	sec site lethal+ RMCE	Y	Catalytic domain of PCTAIRE-like Serine/Threonine Kinases
24	MI00438	FBti0129381	N	V	jumu	FBgn0015396	lethal?	L	yes		RMCE induced lethal	N
25	MI00459	FBti0129391	N	L	5-HT2A	FBgn0087012	viable	L	yes	unknown	sec site lethal+RMCE	Y	GPCR rhodopsin-like 7TM
26	MI00479	FBti0129398	N	V	klar	FBgn0001316	viable	V		unknown		N
27	MI00486	FBti0129403	Y	V	Mob2	FBgn0259481	viable	V		unknown		N
28	MI00493	FBti0129406	N	V	foxo	FBgn0038197	lethal	L	yes-small size		RMCE induced lethal	Y	winged helix turn helix DNA-binding
29	MI00709	FBti0139965	Y	V	Frq1	FBgn0030897	viable	V		unknown		Y	EF-hand and EF-hand pair
30	MI00808	FBti0148005	Y	V	Dscam3	FBgn0261046	viable??	V		unknown		Y	immunoglobulin-like (x8)
31	MI00833	FBti0131719	N	V	Galphao	FBgn0001122	lethal	L	yes	functional	RMCE induced	Y	Alpha subunit of G proteins (guanine nucleotide binding
32	MI00848	FBti0132539	N	V	Shab	FBgn0262593	viable	V		unknown		N	K+ channel tetramerisation-type BTB, ion transport
33	MI00909	FBti0131490	Y	L	Alg-2	FBgn0086378	lethal (unverified)	L	not		RMCE induced lethal	Y	EF Hand (x5)
34	MI00919	FBti0132547	N	V	Jupiter	FBgn0051363	viable	V		unknown		N
35	MI00969		N	V	CASK	FBgn0013759	lethal?	L	Yes	functional	RMCE induced lethal	N
36	MI01052	FBti0132570	N	V	CG34114	FBgn0083950	viable	V		unknown		Y	immunoglobulin like fold
37	MI01128	FBti0132575	N	V	fry	FBgn0016081	lethal	L	yes	functional		Y	cell morph. N-terminal
38	MI01144	FBti0132581	Y	V	Ac78C	FBgn0024150	viable	V		unknown		Y	adenylyl cyclase class 3/4/guanylyl cyclase (x2)
39	MI01181	FBti0131514	Y	V	scramb1	FBgn0052056	viable	V		unknown		Y	Tubby C-term.-like
40	MI01202	FBti0142992	Y	L	AdoR	FBgn0039747	Lethal	V		functional		Y	transmembrane receptor (rhodopsin family
41	MI01205	FBti0142993	Y	V	pyd	FBgn0262614	Lethal	V		functional		N
42	MI01217	FBti0141054	N	V	bon	FBgn0023097	lethal	L	yes	functional		N
43	MI01256	FBti0139984	N	V	Baldspot	FBgn0260960	lethal	L	yes			N
44	MI01264	FBti0139985	N	L	blot	FBgn0027660	lethal	L	yes	functional	sec site lethal	Y	neurotransmitter symporter family
45	MI01307	FBti0141062	N	V	p53	FBgn0039044	viable	V	not	disrupt		N
46	MI01347	FBti0142996	Y	V	bi	FBgn0000179	lethal	V	yes	functional		Y	Tbox
47	MI01358	FBti0132605	N	L	dpr6	FBgn0040823	viable?	L	yes	unknown	sec site lethal+RMCE	N	immunoglobulin like (x2), immunoglobulin V-set, immunoglobulin subtype (x2)
48	MI01408	FBti0132617	N	V	dpr15	FBgn0037993	viable	V		unknown		Y	immunoglobulin-like
49	MI01467	FBti0132622	N	V	beat-Ic	FBgn0028644	lethal	L	yes	functional	RMCE induced lethal	Y	IG-like
50	MI01483	FBti0151445	N	V	psq	FBgn0263102	lethal	L	yes	functional	RMCE induced lethal	Y	BTB (for BR-C, ttk and bab) or POZ (for Pox virus and Zinc finger) domain
51	MI01492	FBti0132625	Y	L	Pxn	FBgn0011828	lethal	V		functional	RMCE induced lethal	Y	leucine rich repeat (x8)
52	MI01496	FBti0132626	N	V	shn	FBgn0003396	lethal	L	yes	functional		N
53	MI01498	FBti0140010	N	V	sdk	FBgn0021764	viable	V		unknown		N
54	MI01549	FBti0132635	N	V	bs	FBgn0004101	lethal	L	yes-eye phe	Partially disrupted	RMCE induced	N
55	MI01552	FBti0132636	N	V	ed	FBgn0000547	lethal	L	yes	functional	RMCE induced lethal	N
56	MI01630	FBti0145164	Y	L	nrm	FBgn0262509	lethal	V	yes	functional		Y	immunoglobulin like (x9)
57	MI01638	FBti0141071	N	L	ImpL2	FBgn0001257	lethal (unverified)	V		functional	sec site lethal	N
58	MI01695	FBti0132663	Y	V	dpr12	FBgn0085414	viable	L	yes	unknown	RMCE induced lethal	N
59	MI01722	FBti0131551	Y	L	CG4587	FBgn0028863	semi-lethal (unverified)	L	not		RMCE induced	N
60	MI01735	FBti0132670	Y	V	Shaw	FBgn0003386	viable?	L	yes	unknown	RMCE induced lethal	N
61	MI01743	FBti0148196	Y	V	dpr11	FBgn0053202	viable	L	yes	unknown	RMCE induced lethal	N
62	MI01785	FBti0147023	Y	V	nAChRalpha6	FBgn0032151	viable	L	yes	unknown	RMCE induced lethal	Y	NT-gated ion channel transmembrane
63	MI01790	FBti0132675	N	V	MTA1-like	FBgn0027951	unknown	L		unknown	RMCE induce lethal	Y	BAH
64	MI01791	FBti0147024	Y	L	for	FBgn0000721	lethal	L	yes	functional	RMCE induced lethal	Y	effector domain of the CAP family of transcription factors
65	MI01824	FBti0143007	N	V	neur	FBgn0002932	lethal	L	not	disrupt		N
66	MI01893	FBti0145348	Y	L	Dystrophin	FBgn0260003	semi-lethal (unverified)	L	yes- very few flies		RMCE induced	N
67	MI01907	FBti0143012	N	V	Gprk2	FBgn0261988	lethal	V		functional		N
68	MI02025	FBti0131591	Y	L	Hmx	FBgn0264005	lethal (unverified)	V		functional		N
69	MI02031	FBti0140028	Y	V	CG32791	FBgn0052791	viable	V		unknown		N
70	MI02101	FBti0132701	Y	L	Syp	FBgn0038826	lethal	L	not	disrupt		N	covers only one isoform
71	MI02135	FBti0143026	N	L	klg	FBgn0017590	lethal	L	yes		sec site lethal	N
72	MI02168	FBti0132711	Y	V	shakB	FBgn0085387	viable	V		unknown		N
73	MI02197	FBti0143032	N	V	Syt1	FBgn0004242	lethal (likely)	L	not	disrupt	RMCE induced	Y	C2 domain
74	MI02201	FBti0132720	N	V	dpr	FBgn0040726	viable	L	yes	unknown	RMCE induced lethal	Y	immunoglobulin-like
75	MI02206	FBti0141092	Y	L	nAChRbeta2	FBgn0004118	lethal (unverified)	L	yes	functional	RMCE induced lethal	Y	NT-gated ion channel transmembrane
76	MI02222	FBti0131811	N	V	Glut1	FBgn0264574	lethal	L	yes		RMCE induced	N
77	MI02243	FBti0132729	Y	V	GLaz	FBgn0033799	viable	L	yes	unknown	RMCE induced lethal	Y	Calycin-like
78	MI02272	FBti0131820	N	V	Antp	FBgn0260642	lethal	L	not	Partially disrupted		N
79	MI02290	FBti0132736	Y	V	igl	FBgn0013467	viable	V		unknown		N
80	MI02292	FBti0131825	Y	L	osa	FBgn0261885	lethal (unverified)	V		functional		N
81	MI02300	FBti0132738	N	V	crc	FBgn0000370	lethal	L	yes	functional	RMCE induced lethal	N
82	MI02321	FBti0145495	N	V	Dscam1	FBgn0033159	lethal	L	not	disrupt		N
83	MI02376	FBti0132745	N	L	sif	FBgn0085447	lethal (unverified)	V		functional	sec site lethal	Y	pleckstrin homology
84	MI02407	FBti0148201	Y	V	brat	FBgn0010300	lethal	V		functional		N
85	MI02457	FBti0141106	N	L	CG5853	FBgn0032167	viable	V		unknown	sec site lethal	Y	ABC transporter-like, AAA+ ATPase
86	MI02461	FBti0143049	N	V	fas	FBgn0000633	lethal	L	yes	functional	RMCE induce lethal	N
87	MI02556	FBti0143071	N	V	Lk6	FBgn0017581	lethal?	V		functional		N
88	MI02577	FBti0143075	N	V	alpha-Cat	FBgn0010215	lethal	V	yes	functional		N
89	MI02578	FBti0143076	Y	V	SerT	FBgn0010414	viable?	L	yes	unknown	RMCE induced lethal	N	none
90	MI02620	FBti0143091	Y	L	Rdl	FBgn0004244	lethal	L	not	disrupt		Y	Neurotransmitter-gated ion-channel ligand binding domain
91	MI02729	FBti0145502	Y	L	dysc	FBgn0264006	lethal (unverified)	V		functional		N
92	MI02741	FBti0143125	Y	V	Trl	FBgn0260233	viable	L	yes	unknown	RMCE induced lethal	N
93	MI02791	FBti0143174	Y	L	CG33543	FBgn0053543	viable	L		unknown	sec site lethal	N	immunoglobulin-like (x4)
94	MI02796	FBti0143175	Y	V	CG15630	FBgn0031627	viable	L		unknown		N
95	MI02844	FBti0143142	Y	L	Ten-m	FBgn0004449	lethal	L	yes			N
96	MI02852	FBti0143188	Y	L	Egfr	FBgn0003731	Lethal	V		functional		N
97	MI02890	FBti0147160	N	V	GluClalpha	FBgn0024963	viable	L	yes	unknown	RMCE induced lethal	Y	NT-gated ion channel transmembrane
98	MI02911	FBti0147162	Y	L	bun	FBgn0259176	lethal	L	yes	functional	RMCE induced lethal	N
99	MI02915	FBti0143207	Y	L	Pk92B	FBgn0014006	lethal (unverified)	V		functional		Y	serine/threonine/dual specificity protein kinase catalytic
100	MI02928	FBti0143212	Y	L	rdx	FBgn0264493	lethal	V		functional		N
101	MI02987	FBti0145362	Y	L	brp	FBgn0259246	lethal (unverified)	V		functional		Y	RIM binding
102	MI03001	FBti0143229	Y	L	sns	FBgn0024189	lethal	L	yes	functional		N
103	MI03008	FBti0143233	Y	V	CG11221	FBgn0031855	viable	V		unknown		N
104	MI03050	FBti0143242	N	V	dsx	FBgn0000504	viable	L	yes	unknown	RMCE induced lethal	Y	Doublesex dimerisation
105	MI03085	FBti0145193	N	L	Dop1R1	FBgn0011582	viable	L	yes	unknown	sec site lethal+RMCE	Y	GPCR rhodopsin-like 7TM
106	MI03102	FBti0143255	Y	V	beat-IIb	FBgn0038494	viable	V		unknown		N
107	MI03191	FBti0143283	Y	V	CG31646	FBgn0051646	viable	L	yes	unknown	RMCE induced lethal	Y	immunoglobulin like
108	MI03208	FBti0143287	Y	L	fred	FBgn0051774	lethal	L	yes	functional	RMCE induced lethal	N
109	MI03223	FBti0145200	Y	L	nAChRalpha4	FBgn0266347	viable	L	yes	unknown		Y	NT ion channel ligand binding
110	MI03229	FBti0143293	Y	L	timeout	FBgn0038118	lethal	L	yes	functional	RMCE induced lethal	N
111	MI03415	FBti0148726	N	V	dnc	FBgn0000479	viable	V		functional		N
112	MI03440	FBti0146192	Y	V	tau	FBgn0266579	viable	V		unknown		N
113	MI03470	FBti0145375	N	V	Rim	FBgn0053547	viable	V		unknown		N
114	MI03557	FBti0145260	Y	L	dpr10	FBgn0052057	lethal?	L	yes	functional	RMCE induced lethal	N
115	MI03594	FBti0146194	Y	V	dpr9	FBgn0038282	viable	L	yes	unknown	RMCE induced lethal	Y	immunoglobulin-like (x2)
116	MI03652	FBti0145928	Y	L	trio	FBgn0024277	lethal	L	yes	functional	RMCE induced lethal	Y	Spectrin repeats
117	MI03653	FBti0149018	Y	V	Mical	FBgn0053208	viable	L	yes-bristle defects in some	unknown	RMCE induced lethal	N
118	MI03674	FBti0145929	Y	V	Fas3	FBgn0000636	viable	L	yes	unknown	RMCE induced lethal	N
119	MI03683	FBti0145394	N	V	Herp	FBgn0031950	viable	V		unknown		N
120	MI03726	FBti0148372	N	V	beat-IIIc	FBgn0032629	lethal?	L	yes	functional	RMCE induced lethal	N
121	MI03803	FBti0145408	Y	L	arr	FBgn0000119	lethal (unverified)	V		functional		N
122	MI03906	FBti0145232	N	V	drongo	FBgn0020304	lethal	V		functional		N
123	MI03941	FBti0145305	Y	L	Mhc	FBgn0264695	lethal	L	not	disrupt		Y	Myosin motor domain, type II myosins
124	MI03969	FBti0145310	Y	V	beat-VI	FBgn0039584	viable	V		unknown		Y	immunoglobulin-like
125	MI04002	FBti0145316	N	V	Cnx99A	FBgn0015622	viable	V		unknown		N
126	MI04030	FBti0147400	Y	L	heph	FBgn0011224	lethal (unverified)	V		functional		N
127	MI04033	FBti0147268	Y	L	sm	FBgn0003435	lethal (unverified)	V		functional		Y	RNA recognition motif(x3)
128	MI04076	FBti0145425	Y	L	Pex10	FBgn0035233	lethal (unverified)	L	not	disrupt		Y	Pex N-term
129	MI04189	FBti0152327	Y	V	Piezo	FBgn0264953	viable	V		unknown		N
130	MI04217	FBti0146214	N	V	dlp	FBgn0041604	lethal	V		functional		N
131	MI04411	FBti0146899	Y	V	Ten-a	FBgn0267001	viable	V		unknown		N
132	MI04413	FBti0146257	N	V	slo	FBgn0003429	viable	L	yes	unknown	RMCE induced lethal	Y	two pore K channel
133	MI04508	FBti0146901	Y	L	Cha	FBgn0000303	lethal (unverified)	V		functional		N
134	MI04522	FBti0146903	N	V	Cat	FBgn0000261	viable	V		unknown		Y	catalase core
135	MI04563	FBti0147170	N	V	NetA	FBgn0015773	viable	V		unknown		Y	EGF-like laminin
136	MI04570	FBti0147055	Y	V	Camta	FBgn0259234	viable	L	yes	unknown	RMCE induced lethal	N	CG-1 DNA-binding, immunoglobulin E-set, ankyrin repeat, P-loop containing nucleoside triphosphate hydrolase
137	MI04730	FBti0147185	N	V	pdgy	FBgn0027601	viable	V		unknown		Y	AMP-dependent synthetase/ligase
138	MI04761	FBti0147076	N	L	orb	FBgn0004882	lethal (unverified)	V		functional	sec site lethal	N
139	MI04825		N	V	pum	FBgn0003165	lethal	V		functional		N
140	MI04831	FBti0147424	N	V	cert	FBgn0027569	viable	V		unknown		Y	Pleckstrin homology
141	MI04842	FBti0147427	Y	V	rst	FBgn0003285	viable	V		unknown		Y	immunoglobulin-like
142	MI04868	FBti0146944	N	V	Dl	FBgn0000463	lethal	L	not	disrupt		N
143	MI04965	FBti0147209	Y	L	CG12484	FBgn0086604	lethal (likely)	L	yes	functional	RMCE induced lethal	N
144	MI04979	FBti0147213	N	V	VGlut	FBgn0031424	lethal	L	not	disrupt		N
145	MI05111		N	V	sima	FBgn0266411	lethal	L	yes	functional	RMCE induce lethal	N
146	MI05200	FBti0151455	Y	L	Eip93F	FBgn0264490	lethal (unverified)	V		functional		N
147	MI05212	FBti0150090	N	V	Or47b	FBgn0026385	viable	L	yes	unknown	RMCE induced lethal	N
148	MI05253	FBti0149030	N	V	rg	FBgn0266098	viable	V		unknown		N
149	MI05295	FBti0149034	Y	L	Dif	FBgn0011274	lethal (unverified)	L	not	disrupt	sec site lethal	Dif isoformC-Coding exon
150	MI05302		N	V	Trpm	FBgn0265194	lethal	L	not	disrupt		Y	ion transport
151	MI05320	FBti0147457	N	V	EcR	FBgn0000546	lethal	V		functional		N
152	MI05334	FBti0150101	Y	L	Ser	FBgn0004197	lethal (unverified)	L	not			N
153	MI05371	FBti0150103	Y	V	unc-5	FBgn0034013	viable	L	yes	unknown	RMCE induced lethal	N
154	MI05382	FBti0148064	Y	L	crb	FBgn0259685	lethal	L	not	disrupt		Y	Calcium-binding EGF-like domain
155	MI05387	FBti0150107	N	L	RhoGAP100F	FBgn0039883	unknown	L		unknown	sec site lethal	N
156	MI05488		N	V	TrissinR	FBgn0085410	viable	L	yes	unknown	RMCE induced lethal	Y	GPCR rhodopsin-like 7TM
157	MI05512	FBti0148405	Y	L	Treh	FBgn0003748	lethal (likely)	L	yes		RMCE induced lethal	N
158	MI05533	FBti0149048	N	V	WASp	FBgn0024273	lethal	V		functional		Y	WH1/EVH1
159	MI05549	FBti0148540	Y	V	nAChRalpha5	FBgn0028875	viable	L	yes	unknown	RMCE induced lethal	N
160	MI05577	FBti0149053	N	L	dpr13	FBgn0034286	viable	L	yes	unknown	sec site lethal+RMCE	Y	immunoglobulin like fold
161	MI05598	FBti0148071	N	L	Atpalpha	FBgn0002921	lethal	L	yes	functional	sec site lethal + RMCE	N
162	MI05602	FBti0150466	Y	V	Sema-2a	FBgn0011260	viable	V		unknown		Y	sema
163	MI05646	FBti0152130	Y	V	spir	FBgn0003475	lethal	L	yes	functional	RMCE induced lethal	Y	kinase non-catalytic C-lobe domain
164	MI05715	FBti0148410	N	V	beat-IV	FBgn0039089	viable	V		unknown		N
165	MI05748	FBti0149069	Y	L	Ance	FBgn0012037	lethal (unverified)	L	yes	functional	RMCE induced lethal	N
166	MI05774	FBti0149074	Y	L	hig	FBgn0010114	lethal (unverified)	L	yes	functional	RMCE induced lethal	N
167	MI05781	FBti0150474	N	L	SPoCk	FBgn0052451	viable	L	yes	unknown	sec site lethal+RMCE	Y	HAD-like
168	MI05788	FBti0149076	N	V	TkR86C	FBgn0004841	viable	V		unknown		N	GPCR rhodopsin-like 7TM
169	MI05807	FBti0149079	Y	V	Octbeta1R	FBgn0038980	viable	L	yes	unknown	RMCE induced lethal	Y	GPCR rhodopsin-like 7TM
170	MI05859	FBti0148250	N	V	Luna	FBgn0040765	lethal?	L	not	disrupt	RMCE induced lethal	Y	ZF C2H2 (x3)
171	MI05929	FBti0148086	N	V	Or65a	FBgn0041625	viable?	L		unknown		N
172	MI05963	FBti0150145	Y	V	dpr3	FBgn0053516	viable	L	yes	unknown	RMCE induced lethal	N
173	MI06181	FBti0148762	Y	V	robo3	FBgn0041097	semi lethal	L	yes	functional	RMCE induce lethal	Y	immunoglobulin (Ig)-like domain
174	MI06307	FBti0150673	Y	L	Trpml	FBgn0262516	lethal (unverified)	L	not	disrupt		N
175	MI06350	FBti0149106	N	L	fru	FBgn0004652	viable?	L	yes	unknown	sec site lethal+RMCE	N	BTB/POZ fold, ZF C2H2 (x2), ZF C2H2/integrase binding
176	MI06353	FBti0148773	N	V	dlg1	FBgn0001624	lethal	V		functional		N
177	MI06441	FBti0151940	Y	L	CrebA	FBgn0004396	lethal (unverified)	V		functional		N
178	MI06502	FBti0149116	Y	L	AP-2alpha	FBgn0264855	lethal	L	not			Y	armadillo-like helical
179	MI06684	FBti0149126	N	V	fra	FBgn0011592	lethal	V		functional		N
180	MI06823	FBti0150226	N	V	Pdk1	FBgn0020386	semi-lethal	V		functional		N
181	MI06860	FBti0149154	N	V	spri	FBgn0085443	viable	V		unknown		N
182	MI06880	FBti0150236	Y	L	crp	FBgn0001994	lethal	L	not	disrupt		N
183	MI06892	FBti0150237	N	L	CRMP	FBgn0023023	viable?	L	yes	unknown	sec site lethal+RMCE	Y	amidohydrolase 1
184	MI07022	FBti0152684	Y	V	Sh	FBgn0003380	viable	V		unknown		Y	ion transport
185	MI07056	FBti0150249	N	L	Atg1	FBgn0260945	lethal	L	not	disrupt	sec site lethal	Y	Catalytic domain of Protein Kinases
186	MI07099	FBti0149166	N	V	Fim	FBgn0024238	semi-lethal	V		functional		Y	EF-hand
187	MI07215	FBti0150701	Y	L	unc-104	FBgn0267002	lethal	L	yes	functional	RMCE induced lethal	N
188	MI07289	FBti0150714	Y	V	cact	FBgn0000250	viable	V		unknown		N
189	MI07345	FBti0150583	Y	L	Ace	FBgn0000024	Lethal	V		functional		Y	Carboxylesterase family domain
190	MI07645	FBti0152202	N	V	TrpA1		Viable	V		unknown		N
191	MI07729	FBti0151540	N	V	A2bp1	FBgn0052062	viable	V		unknown		N
192	MI07745	FBti0152693	N	L	pbl	FBgn0003041	lethal	L	yes	functional	sec site lethal	N
193	MI07821	FBti0152231	N	V	spen	FBgn0016977	lethal	L	yes	functional	RMCE induced lethal	N
194	MI08287	FBti0153134	N	V	CG34391	FBgn0085420	viable	V	yes	unknown	RMCE induced lethal	Y	immunoglobulin-like (x3)
195	MI08542	FBti0152796	N	V	SKIP	FBgn0051163	viable	L		unknown		N
196	MI08547	FBti0152441	Y	V	trpl	FBgn0005614	viable	V		unknown		Y	ankyrin repeats
197	MI08818	FBti0153183	Y	L	qless	FBgn0051005	lethal	L	not	disrupt		Y	Isoprenoid Biosynthesis enzymes
198	MI08892	FBti0153196	Y	V	Gycbeta100B	FBgn0013973	viable	V		unknown		Y	heme-NO binding
199	MI09783	FBti0156905	Y	L	unk	FBgn0004395	lethal	L	not	disrupt	RMCE induced lethal	Y	ZF C3H1 (x5)
200	MI09878	FBti0156913	Y	L	Meltrin	FBgn0265140	Lethal (unverified)	V		functional		Y	Reprolysin family propeptide motif
